# Supplementary material for: Hemolysis-Inspired, Highly Sensitive, Label-Free IgM Detection Using Erythrocyte Membrane-Functionalized Nanomechanical Resonators
Source: Materials (Basel). 2022 Nov 3;15(21):7738. doi: 10.3390/ma15217738 (PMC9654754; doi:10.3390/ma15217738)
Supplement: Supplementary file 1 [file materials-15-07738-s001.zip]

Archive with 1 entries (1 files):
- materials-1988948-supplementary.pdf
